# Supplementary material for: C57BL/6N Albino/Agouti Mutant Mice as Embryo Donors for Efficient Germline Transmission of C57BL/6 ES Cells
Source: PLoS One. 2014 Mar 5;9(3):e90570. doi: 10.1371/journal.pone.0090570 (PMC3944090; doi:10.1371/journal.pone.0090570)
Supplement: Data S1 — Chimera production. (XLSX) [file pone.0090570.s004.xlsx]

## Sheet: Blatt1
Supplementary Data S1 (Chimera Production)
Project	Donor strain	ES cell line	Transfection	# of embryos transferred	# of pups born	pups/ blc	# of chimeras	ch/ blc	ch/ pups	Ch high	Ch middle	Ch low	female Ch < 25%	female Ch 25 - 50%	female Ch 50-75%	female Ch >75%	male Ch < 25%	male Ch 25 - 50%	male Ch 50 - 75%	male Ch > 75%	male Ch 100%	Male ch %	# of male >50% chimeras	% male ch >50%/ all ch
5773	Albino A++	C57BL/6NTac (B6-3.6)	1st	36	4	0.111111	3	0.0833333	0.75	0	0	3	0	0	0	0	0	1	2	0	0	1	2	0.666667
5802	Albino A++	C57BL/6NTac (B6-3.6)	1st	34	9	0.264706	8	0.235294	0.888889	1	6	1	0	0	0	0	0	2	5	1	0	1	6	0.75
200463	Albino A++	C57BL/6NTac (B6-3.6)	1st	48	6	0.125	4	0.0833333	0.666667	1	0	3	2	0	0	0	1	0	0	1	0	0.5	1	0.25
200649	Albino A++	C57BL/6NTac (B6-3.6)	1st	50	16	0.32	13	0.26	0.8125	0	3	10	0	0	0	0	2	8	3	0	0	1	3	0.230769
200774	Albino A++	C57BL/6NTac (B6-3.6)	1st	48	14	0.291667	7	0.145833	0.5	2	3	2	0	0	0	0	0	1	2	2	0	0.714286	4	0.571429
200895	Albino A++	C57BL/6NTac (B6-3.6)	1st	48	21	0.4375	13	0.270833	0.619048	4	4	5	3	0	0	0	0	2	6	0	2	0.769231	8	0.615385
200952	Albino A++	C57BL/6NTac (B6-3.6)	1st	48	13	0.270833	6	0.125	0.461538	3	2	1	0	0	0	0	2	1	2	1	0	1	3	0.5
201053	Albino A++	C57BL/6NTac (B6-3.6)	1st	48	7	0.145833	6	0.125	0.857143	1	5	0	0	0	0	0	0	1	3	2	0	1	5	0.833333
201082	Albino A++	C57BL/6NTac (B6-3.6)	1st	16	4	0.25	4	0.25	1	1	2	1	0	0	0	0	0	1	1	1	1	1	3	0.75
201102	Albino A++	C57BL/6NTac (B6-3.6)	1st	32	8	0.25	8	0.25	1	2	2	4	1	0	0	0	1	1	2	2	1	0.875	5	0.625
201106	Albino A++	C57BL/6NTac (B6-3.6)	1st	32	5	0.15625	5	0.15625	1	2	1	2	1	0	0	0	0	1	1	2	0	0.8	3	0.6
201124	Albino A++	C57BL/6NTac (B6-3.6)	1st	32	7	0.21875	5	0.15625	0.714286	2	1	2	0	0	0	0	1	2	2	0	0	1	2	0.4
201181	Albino A++	C57BL/6NTac (B6-3.6)	1st	32	6	0.1875	5	0.15625	0.833333	0	4	1	0	0	0	0	1	2	2	0	0	1	2	0.4
201181	Albino A++	C57BL/6NTac (B6-3.6)	1st	16	4	0.25	2	0.125	0.5	1	1	0	0	0	0	0	0	0	1	1	0	1	2	1
201377	Albino A++	C57BL/6NTac (B6-3.6)	1st	51	4	0.0784314	4	0.0784314	1	3	1	0	0	0	0	0	0	0	1	0	3	1	4	1
201531	Albino A++	C57BL/6NTac (B6-3.6)	1st	49	14	0.285714	13	0.265306	0.928571	0	12	1	0	0	0	0	1	7	5	0	0	1	5	0.384615
201638	Albino A++	C57BL/6NTac (B6-3.6)	1st	48	7	0.145833	7	0.145833	1	2	4	1	0	1	0	0	0	1	3	1	1	0.857143	5	0.714286
201709	Albino A++	C57BL/6NTac (B6-3.6)	1st	50	20	0.4	19	0.38	0.95	0	18	1	0	1	0	0	1	3	14	0	0	0.947368	14	0.736842
201783	Albino A++	C57BL/6NTac (B6-3.6)	1st	45	9	0.2	9	0.2	1	1	8	0	0	2	0	0	0	1	5	0	1	0.777778	6	0.666667
201813	Albino A++	C57BL/6NTac (B6-3.6)	1st	48	25	0.520833	15	0.3125	0.6	0	11	4	0	1	0	0	4	4	6	0	0	0.933333	6	0.4
	Albino A++	C57BL/6NTac (B6-3.6)	1st	811	203	0.250308	156	0.192355	0.768473	26	88	42	7	5	0	0	14	39	66	14	9	0.910256	89	0.570513
Not evaluated
201592	Albino A++	C57BL/6NTac (B6-3.6)	1st	48	7	0.145833	0	(pups died before chimera judgement for unknown reason)
