# Supplementary material for: C57BL/6N Albino/Agouti Mutant Mice as Embryo Donors for Efficient Germline Transmission of C57BL/6 ES Cells
Source: PLoS One. 2014 Mar 5;9(3):e90570. doi: 10.1371/journal.pone.0090570 (PMC3944090; doi:10.1371/journal.pone.0090570)
Supplement: Data S2 — Chimera Matings. (XLSX) [file pone.0090570.s005.xlsx]

## Sheet: Chimera Matings
Supplementary Data S2 (Chimera Matings)
Chimera Matings		Last	2013-05-21	end of evaluation period
	Clone	Chimera	B ID	T # Ch male	DOB Ch		ID Ch	Chimerism %	max. Age m (d)	Strain mating partner 1	DOB mating partner 1	max. Age mating partner 1 (d)	Strain mating partner 2	DOB mating partner 2	max. Age mating partner 2 (d)	DOBr	DO End Br	B days	born	died	# non- germline	# germline	% GLT
C57BL/6N Albino A++ Host <-> B6 N ESC
	A	1	13947	5773	2012-03-02	m	155446	50-75	148	C57BL/6NTac	2012-02-06	173	C57BL/6NTac	2012-02-06	173	2012-04-18	2012-07-28	101	0	0	0
	A	2	13948	5773	2012-03-02	m	155447	50-75	109	C57BL/6NTac	2012-02-06	134	C57BL/6NTac	2012-02-11	129	2012-04-18	2012-06-19	62	35	2	0	33	1
	B	1	14018	5802	2012-03-18	m	155920	> 75	152	C57BL/6NTac	2011-12-08	253	C57BL/6NTac	2011-12-09	252	2012-05-03	2012-08-17	383	13	0	0	13	1
	B	2	14019	5802	2012-03-18	m	155921	50 - 75	46	C57BL/6NTac	2011-12-08	242	C57BL/6NTac	2011-12-09	241	2012-05-03	2012-08-06	95	0	0	0
	B	3	14020	5802	2012-03-18	m	155922	50 - 75	46	C57BL/6NTac	2011-12-09	236	C57BL/6NTac	2011-12-22	223	2012-05-03	2012-08-01	90	21	1	0	20	1
	C	1	201015	200692	2012-10-28	m	1	50-75	116	C57BL/6NTac	nd	nd	C57BL/6NTac	nd	nd	2012-12-13	2013-02-21	70	13	0	0	13	1
	C	2	201016	200692	2012-10-28	m	2	50-75	116	C57BL/6NTac	nd	nd	C57BL/6NTac	nd	nd	2012-12-13	2013-02-21	70	13	0	0	13	1
	C	3	201017	200692	2012-10-28	m	3	50-75	116	C57BL/6NTac	nd	nd	C57BL/6NTac	nd	nd	2012-12-13	2013-02-21	70	0	0	0
	D	1	nd	200774	2012-11-11	m	2014301	> 75	92	NMRI	nd	nd	NMRI	nd	nd	2013-01-11	2013-02-11	31	26	0	23	3	0.115385
	D	2	nd	200774	2012-11-11	m	2014302	> 75	92	NMRI	nd	nd	NMRI	nd	nd	2013-01-11	2013-02-11	31	10	0	9	1	0.1
	D	3	nd	200774	2012-11-11	m	2014303	50-75	92	NMRI	nd	nd	NMRI	nd	nd	2013-01-11	2013-02-11	31	4	0	0	4	1
	D	4	nd	200774	2012-11-11	m	2014304	50-75	92	NMRI	nd	nd	NMRI	nd	nd	2013-01-11	2013-02-11	31	10	0	8	2	0.2
	E	1	201402	201053	2012-12-30	m	201402	> 75	84	C57BL/6NTac	nd	nd	C57BL/6NTac	nd	nd	2013-02-21	2013-03-24	31	6	0	0	6	1
	E	2	201403	201053	2012-12-30	m	201403	> 75	84	C57BL/6NTac	nd	nd	C57BL/6NTac	nd	nd	2013-02-21	2013-03-24	31	20	0	0	20	1
	E	3	201404	201053	2012-12-30	m	201404	50-75	84	C57BL/6NTac	nd	nd	C57BL/6NTac	nd	nd	2013-02-21	2013-03-24	31	16	0	0	16	1
	F	1	201466	201082	2013-01-08	m	2018682	> 75	133	C57BL/6NTac	2012-06-06	349	C57BL/6NTac	2013-01-13	128	2013-02-25	2013-05-21	85	8	0	4	4	0.5
	F	2	201467	201082	2013-01-08	m	2018683	> 75	133	C57BL/6NTac	2012-06-07	349	C57BL/6NTac	2013-01-14	127	2013-02-25	2013-0521	85	21	0	15	6	0.285714
Matings (individual chimeras)	6	17
Germline matings		14
C57BL/6N Albino Host <-> B6 N ESC
	G	1	200031	105884	2012-05-03	m	2000020	100	103	C57BL/6NTac-Tyrc	2012-03-07	160	C57BL/6NTac-Tyrc	2012-03-07	160	2012-06-14	2012-08-14	61	26	8	0	18	1
	G	1	200392	105884	2012-05-03	m	2000020	100	173	C57BL/6NTac	2012-05-01	175				2012-08-14	2012-10-23	70	11	0	0	11	1
	G	2	200032	105884	2012-05-03	m	2000021	> 75	103	C57BL/6NTac-Tyrc	2012-03-07	160	C57BL/6NTac-Tyrc	2012-02-11	185	2012-06-14	2012-08-14	61	26	5	3	18	0.857143
	G	2	200393	105884	2012-05-03	m	2000021	> 75	173	C57BL/6NTac	2012-05-01	175				2012-08-14	2012-10-23	70	23	3	0	20	1
	H	1	200394	200005	2012-06-16	m	2004136	100	146	C57BL/6NTac-Tyrc	2012-05-20	173	C57BL/6NTac-Tyrc	2012-05-29	164	2012-08-14	2012-11-09	87	22	1	0	21	1
	H	2	200395	200005	2012-06-16	m	2004137	50-75	146	C57BL/6NTac-Tyrc	2012-05-29	164	C57BL/6NTac-Tyrc	2012-05-29	164	2012-08-14	2012-11-09	87	17	3	0	14	1
	H	3	200396	200005	2012-06-16	m	2004138	50-75	146	C57BL/6NTac-Tyrc	2012-05-29	164	C57BL/6NTac-Tyrc	2012-05-29	164	2012-08-14	2012-11-09	280	41	9	31	1	0.03125
Matings (individual chimeras)	2	5
Germline matings		5
